# Supplementary material for: Prostaglandin E2 Production and T Cell Function in Mouse Adenovirus Type 1 Infection following Allogeneic Bone Marrow Transplantation
Source: PLoS One. 2015 Sep 25;10(9):e0139235. doi: 10.1371/journal.pone.0139235 (PMC4583312; doi:10.1371/journal.pone.0139235)
Supplement: S1 Dataset — (XLSX) [file pone.0139235.s001.xlsx]

## Sheet: Fig. 1A
Syngeneic BMT - Lung Viral Load (copies of viral genome per 100 ng input DNA)
Day Post Infection	C57BL/6									Syn BMT
7	47550.8	62844.1	286262	209294	37943.3	5080000	372000	5710000	11300000	116971	725901	493279	1116037	4000000	12800000	8600000	3760000
14	5840.83	4114.3	23562.5	3145.56	17470.3	4046.06	9078.9	742.265		27457.7	1968.69	44732	9993.28	1701.48	24025.1	31384.3	9591.96
21	77.1947	741.413	61.4977	55.3457	391.718	907.96	113.842	184.732	63.8128	77.3196	151.881	83.4905	102.372	160.354	338.056	160.01	309.95

## Sheet: Fig. 1B
Allogeneic BMT - Lung Viral Load (copies of viral genome per 100 ng input DNA)
Day Post Infection	BALB/c														C57BL/6														Allo BMT
7	894425	28353.3	2170382			3680000	266000	394		893600	30120000	5454000	5734000	14460000	282420	288653	906638		546000	235000	187000			33400	4815000	22490	9339000	5517	549104	2339092	774760	4337.53	347118		3470000	12900000	953000	10940000	52910000	7423000	44740000	35200000
14	8123.12	857.477	16.3714	259.522		3940	94.2	5030	1040	1376	724.4	2748	287.1	278.7	1951.33	192.832	242.944		70.8	11	2250	12.6		30.06	4738	4697	94.69	2204	43513.8	239658	152764	51071.5	83162		12100000	259000	569000	176200	71330000	17790000	70330	1850000
21	2.91613	275.361	27.5865	16.8824	0	32.5181	28.0486	797.506	0						151.966	0	72.3283		33.4171	0	165.607	89.5829	8.02769						367.63	11642.4	431.127	61.3826		18784.7	1503.33

## Sheet: Fig. 1C
Allogeneic BMT - Percent Change from Starting Weight
Day Post Infection	BALB (Mock)														B6 (Mock)												BMT (Mock)													BALB (MAV-1)
0	0	0	0	0	0	0	0	0	0	-3.92	-3.12	-1.56	-3.45	-1.11	0	0	0	0	0	0	0	-1.79	0	-0.98	-1	-0.95	0	0	0	0	0	0	0	0	0	0	0	0	0	0	0	0		0	0	0	0	0	0
2	-4.2328	-1.48778	-2.10721	-3.3574	-4.03792	-1.93149	-0.592885	-0.821509	-0.183689	-0.82	-2.85	-2.78	-0.89	2.63	1.11	1.95	5.33	0.35	2.85	0.65	-0.04	-0.34	3.34	0.25	0.82	1.61	-1.52	-2.82	-0.98	-3	-0.17	-0.75	-1.18	-0.13	0.38	-2.55	-1.3	-0.9	-1.48					-3.16146	-1.23983	9.04279	8.10811	11.6063	11.4236
7	2.55083	2.98455	-1.74927	1.26482	-1.12024	0.293901				0.38	1.77	-1.25	-0.13	1.32	1.39	1.74	5.74	1.62	2.64			1.71	5.44	1.68	0.5	1.4	-0.85	-0.69	-0.72	-1.45	-2.01	-5.52	-0.78	-0.63	-2.62						-7.22			-2.18291	0.116234	-2.99956	3.82883	4.79922	7.42531
10	2.47689	2.63343	-0.364432	3.87352	-0.896191	1.83689				1.98	3.33	0.9	-1.55	4.15	2.77	2.95	7.42	2.49	2.56			4.62	7.21	3.24	8.35	3.23	-0.45	0.98	-1.27	7.87	-3.41	-6.3	-0.74	-1.02	-2.2									1.72033	10.1351	9.53427	-0.229183	-1.20482	0.0782473
14	3.65989	4.38905		4.26877											5.15	5.65		3.84														20.94	0.74	1.37	-23.51						-3.14	22.23	-0.04	12.7481	17.5676	16.1687	-0.938967
21	3.68	3.85	3.34												13.33	7.18											2.41	3.72	3.06	3	0.74													0.34	4.67	-1.34	2.94
[truncated: 48 more columns]

## Sheet: Fig. 1D
Allogeneic BMT - % Donor or Recipient Cells
Alveolar Macrophages		Spleen
Donor	Recipient	Donor	Recipient
96	3.98	99.2	0.76
96.5	3.48	99.3	0.697
96.98	3.02	99.3	0.686

## Sheet: FIg. 2M
Lung Pathology Scores
Day Post Infection	BALB/c (Mock)			C57BL/6 (Mock)			BMT (Mock)			BALB/c (MAV-1)						C57BL/6 (MAV-1)						BMT (MAV-1)
7	1	0	1	2.5	0.5		2.5	4	3	5	11	12	7	9		9	7	6	6	6	7.5	3.5	4.5	2.5	1.5	4.5	1
14	0.5	1	1.5	0	1	1.5	1.5	3	1	12	8	5	8	7	6	7	1.5	8.5	6	9	5	5	5	8	3	8	5
21	0	1	1	0.5	0		1	5	1	3.5	5	3.5				4.5	2.5	5.5				8	3.5	9

## Sheet: Fig. 3
PGE2 (pg/ml) in Bronchoalveolar Lavage Fluid
Days Post Infection	BALB/c			C57BL/6			BMT
0	16.844	0	106.045	139.433	122.239	43.936	4521.5	129.78	620.561
7	79.282	71.102	213.719	511.644	152.934	459.975	493.236	1160.43	276.357
14	675.426	266.571	328.097	775.014	471.555	310.812	9325.82	4864.11	6939.81	11277.2
21	161.095	555.685	90.293	215.737	161.365	238.289	10363.6	5042.72	3611.36

## Sheet: Fig. 4A
PGE2 (pg/ml) in Bronchoalveolar Lavage Fluid at 14 Days Post Infection
BALB/c (No BMT)	C57BL/6 (No BMT)	BALB/c (D) mPGES-1+/+ (R)	BALB/c (D) mPGES-1-/- (R)	mPGES-1+/+ (D) BALB/c (R)	mPGES-1-/- (D) BALB/c (R)
85.131	31.17	2897.37	2348.67	265.703	486.978
22.651	33.19	5297	806.365	230.35	237.461
68.133	39.44	68.604	2931.24	311.951	282.098
108.724	24.694	2561.57	6331.42	2613.86	443.656
70.41	35.021	764.289	8188.48	1597.48	47.855
57.799	1013.82	943.32
226.503	3306.66	6842.27
448.404	391.768	15207.4
267.032	146.04	5968.34
551.574	546.461	2827.35
400.294	212.674	1627.03
304.476	3481.37
167.15	405.068
850.371	197.73
334.617	1286.07

## Sheet: Fig. 4B
Lung Viral Load (copies of viral genome per 100 ng input DNA) at 14 Days Post Infection
Balb Control	B6 Control	Balb - B6 BMT	Balb - mPGES-1-/- BMT	B6 - Balb BMT	mPGES-1-/- - Balb BMT
1376	30.06	176200	4630000	179000	724300
724.4	4738	71330000	317100	234700	200700
2748	4697	17790000	1571000	281400	156500
287.1	94.69	70330	3240000	9474000	72570
278.7	2204	1850000	28670000	7766000	49680
42.66	1130	694800			204300
44.9	1392	63620
38.45	718.6	341100
676.1	108.3	430700
63.61	8849	71140
		98330

## Sheet: Fig. 4C
Lung Viral Load (copies of viral genome per 100 ng input DNA) at 14 Days Post Infection
	Treatment of Untransplanted Mice
Days Post Infection	Vehicle					Misoprostol
7	4095000	5084000	3193000	4078000	2637000	6047000	7265000	2052000	1718000	2787000
14	5083	439.3	4308	15070	1486	4985	45750	2993	2348	256.1

## Sheet: Fig. 5A
Lung Leukocytes Isolated at 7 dpi Stimulated Ex Vivo With PMA/Ionomycin
TCRβ+CD4+ T cells (x10^5) per Lung
BALB/c (Mock)	BMT (Mock)	BALB/c (MAV-1)	BMT (MAV-1)
3.794	2.87	3.838	3.044
5.657	2.283	5.698	2.25
2.816	2.665	1.544	1.883
		3.405	1.621

[truncated: 10 more sheets: FIg. 5B, Fig. 5C, Fig. 5D, Fig. 6B, Fig. 7A, Fig. 7B, Fig. 8A, Fig. 8B, Fig. S1A, FIg. S1B]
